# Supplementary material for: High Affinity Iron Acquisition Systems Facilitate but Are Not Essential for Colonization of Chickens by Salmonella Enteritidis
Source: Front Microbiol. 2022 Mar 3;13:824052. doi: 10.3389/fmicb.2022.824052 (PMC8928163; doi:10.3389/fmicb.2022.824052)
Supplement: Supplementary file 1 [file Table_1.XLSX]

## Sheet: SD-1
Bird number- infected with WTc35Furbox lux.CmR	Average radiance	Estimated light intetsity (CPS)		Fold change realtive to WTc35 Furbox lux.CmR grown in LB medium			WTc35 lux infected group		radiance	average radiance
106	98740	1167.27		2.38218			1		12570
108	63000	744.762		1.51992			2		2067000
109	2434	28.7738		0.0587221			3		537200	545008	2 hour p.i.
110	20490	242.225		0.494337			4		76740
111	107795	1807.54		3.68886			5		31530
112	47750	800.688		1.63406			6		654800
113	1789	29.9985		0.0612215			7		3789000	6767260	6 hour p.i.
114	7900	132.47		0.270346			8		8375500
115	1166	19.5519		0.0399018			9		3202000
116	1186	13.4326		0.0274136			10		17815000
117	4604	52.1449		0.106418			11		3486000
118	155560	1761.87		3.59566			12		9436500
119	2647	29.9799		0.0611835			13		2937500	4770900	24 hour p.i.
120	266050	3013.28		6.14956			14		3715000
121	59770	676.955		1.38154			15		4279500
							16		7522000
							17		2283350
106-111= 6 hour p.i.							18		3033000	7.06339e+06	48 hour p.i.
112-116= 24 hour p.i.							19		8482500
117-121= 48 hour p.i.							20		3549500
							21		17510000
Detection limit of the signal based on bird number 121
